# Supplementary material for: Superfast Capture of Iodine from Air, Water, and Organic Solvent by Potential Dithiocarbamate-Based Organic Polymer
Source: Int J Mol Sci. 2023 Jan 11;24(2):1466. doi: 10.3390/ijms24021466 (PMC9861013; doi:10.3390/ijms24021466)
Supplement: Supplementary file 1 [file ijms-24-01466-s001.zip]

Archive with 1 entries (1 files):
- ijms-2091504-supplementary.pdf
